# Supplementary material for: Serum N‐Glycome analysis reveals pancreatic cancer disease signatures
Source: Cancer Med. 2020 Sep 8;9(22):8519–29. doi: 10.1002/cam4.3439 (PMC7666731; doi:10.1002/cam4.3439)
Supplement: Supplementary file 2 — Table S1‐S4 [file CAM4-9-8519-s002.xlsx]

## Sheet: S0- Title page
	Table of content:
	Table S-1	Glycan detection
	Table S-2	Calculation derived traits
	Table S-3	Derived trait analysis
	Table S-4	Individual glycan analysis

## Sheet: S1 - Glycan detection
Table S-1: Overview of detected glycans and relative quantification results
Detected compositions in MALDI-FTICR-MS analysis. The glycans were released from a plasma standard and the N-acetylneuraminicacids of the glycans were derivatized by ethyl esterification. All species are assigned [M+Na]+.
H = hexose; N = N-acetylhexosamine; F = deoxyhexose (fucose); L = lactonized N-acetylneuraminic acid (α2,3-linked); E = ethyl esterified N-acetylneuraminic acid (α2,6-linked).
Observed m/z		Input composition						Modifiers				Calculated			Error
		H	N	F	L	E		H2O	Na+	Ac		Composition	Mass
m/z		162.053	203.079	146.058	273.085	319.127		18.0106	22.9892	42.0106			m/z		error (Da)	error (ppm)
1136.4		3	3	0	0	0		1	1	0		H3N3	1136.4		0.000256801	0.225979
1257.42		5	2	0	0	0		1	1	0		H5N2	1257.42		0.00134248	1.06765
1282.46		3	3	1	0	0		1	1	0		H3N3F1	1282.45		0.001878	1.46438
1298.45		4	3	0	0	0		1	1	0		H4N3	1298.45		0.00138338	1.06541
1339.48		3	4	0	0	0		1	1	0		H3N4	1339.48		0.00135428	1.01105
1419.48		6	2	0	0	0		1	1	0		H6N2	1419.48		0.00114907	0.8095
1444.51		4	3	1	0	0		1	1	0		H4N3F1	1444.51		0.000824584	0.570841
1455.52		3	3	0	0	1		1	1	0		H3N3E1	1455.52		0.00122017	0.838301
1460.5		5	3	0	0	0		1	1	0		H5N3	1460.5		0.00139996	0.95855
1485.53		3	4	1	0	0		1	1	0		H3N4F1	1485.53		-0.000774517	-0.521373
1501.53		4	4	0	0	0		1	1	0		H4N4	1501.53		0.000760863	0.506726
1542.56		3	5	0	0	0		1	1	0		H3N5	1542.56		0.000881762	0.571624
1571.54		4	3	0	1	0		1	1	0		H4N3L1	1571.53		0.00263156	1.67452
1581.53		7	2	0	0	0		1	1	0		H7N2	1581.53		0.00293565	1.85621
1601.58		3	3	1	0	1		1	1	0		H3N3F1E1	1601.58		0.000171368	0.106999
1617.58		4	3	0	0	1		1	1	0		H4N3E1	1617.58		1.6748e-05	0.0103538
1622.55		6	3	0	0	0		1	1	0		H6N3	1622.55		-0.000503454	-0.310285
1647.59		4	4	1	0	0		1	1	0		H4N4F1	1647.59		-0.000257936	-0.156554
1663.58		5	4	0	0	0		1	1	0		H5N4	1663.58		0.000187445	0.112675
1688.62		3	5	1	0	0		1	1	0		H3N5F1	1688.61		0.00201296	1.19208
1701.6		3	3	2	1	0		1	1	0		H3N3F2L1	1701.6		0.00142738	0.838848
1704.61		4	5	0	0	0		1	1	0		H4N5	1704.61		0.000968344	0.568074
1733.59		5	3	0	1	0		1	1	0		H5N3L1	1733.59		0.000828142	0.477704
1743.58		8	2	0	0	0		1	1	0		H8N2	1743.58		0.00192223	1.10246
1763.64		4	3	1	0	1		1	1	0		H4N3F1E1	1763.63		0.00230795	1.30863
1774.61		4	4	0	1	0		1	1	0		H4N4L1	1774.61		0.00075904	0.427722
1779.63		5	3	0	0	1		1	1	0		H5N3E1	1779.63		0.00122333	0.687407
1809.64		5	4	1	0	0		1	1	0		H5N4F1	1809.64		0.00162865	0.899984
1820.66		4	4	0	0	1		1	1	0		H4N4E1	1820.66		0.000684229	0.375814
1850.67		4	5	1	0	0		1	1	0		H4N5F1	1850.67		0.00167954	0.907535
1863.65		4	3	2	1	0		1	1	0		H4N3F2L1	1863.65		0.00198396	1.06456
1866.66		5	5	0	0	0		1	1	0		H5N5	1866.66		-0.000735075	-0.393791
1905.64		9	2	0	0	0		1	1	0		H9N2	1905.63		0.00131881	0.692058
1936.67		5	4	0	1	0		1	1	0		H5N4L1	1936.67		-0.000104378	-0.0538957
1941.69		6	3	0	0	1		1	1	0		H6N3E1	1941.68		0.00522991	2.6935
1955.7		5	4	2	0	0		1	1	0		H5N4F2	1955.7		0.000709847	0.362964
1966.71		4	4	1	0	1		1	1	0		H4N4F1E1	1966.71		0.00134543	0.684101
1982.71		5	4	0	0	1		1	1	0		H5N4E1	1982.71		0.00105081	0.529987
2012.72		5	5	1	0	0		1	1	0		H5N5F1	2012.72		0.00149613	0.743336
2082.73		5	4	1	1	0		1	1	0		H5N4F1L1	2082.72		0.00249682	1.19883
2128.77		5	4	1	0	1		1	1	0		H5N4F1E1	2128.77		-0.000287989	-0.135284
2169.79		4	5	1	0	1		1	1	0		H4N5F1E1	2169.79		0.00132291	0.609694
2185.79		5	5	0	0	1		1	1	0		H5N5E1	2185.79		0.000898291	0.410969
2209.75		5	4	0	2	0		1	1	0		H5N4L2	2209.75		-0.0016862	-0.763073
2223.8		3	4	2	1	1		1	1	0		H3N4F2L1E1	2223.8		-0.000951774	-0.427994
2227.8		5	5	0	0	1		1	1	1		H5N5E1Ac1	2227.8		-0.00144171	-0.647146
2255.79		5	4	0	1	1		1	1	0		H5N4L1E1	2255.79		-0.00207101	-0.918086
2301.83		5	4	0	0	2		1	1	0		H5N4E2	2301.83		-0.000615825	-0.267536
2331.84		5	5	1	0	1		1	1	0		H5N5F1E1	2331.85		-0.000430508	-0.184621
2347.84		6	5	0	0	1		1	1	0		H6N5E1	2347.84		-0.00344513	-1.46736
2355.81		5	4	1	2	0		1	1	0		H5N4F1L2	2355.81		0.003715	1.57695
2401.85		5	4	1	1	1		1	1	0		H5N4F1L1E1	2401.85		-0.00117981	-0.491209
2412.8		5	5	0	2	0		1	1	0		H5N5L2	2412.83		-0.0274387	-11.372
2447.89		5	4	1	0	2		1	1	0		H5N4F1E2	2447.89		-0.00277462	-1.13347
2493.9		6	5	1	0	1		1	1	0		H6N5F1E1	2493.9		-0.00161393	-0.64715
2504.92		5	5	0	0	2		1	1	0		H5N5E2	2504.91		0.00182166	0.727233
2620.93		6	5	0	1	1		1	1	0		H6N5L1E1	2620.93		0.00258305	0.985549
2650.98		5	5	1	0	2		1	1	0		H5N5F1E2	2650.97		0.00377286	1.4232
2666.96		6	5	0	0	2		1	1	0		H6N5E2	2666.97		-0.00503176	-1.8867
2766.98		6	5	1	1	1		1	1	0		H6N5F1L1E1	2766.98		-0.00620575	-2.24279
2813.02		6	5	1	0	2		1	1	0		H6N5F1E2	2813.02		-0.000580562	-0.206383
2859.03		7	6	1	0	1		1	1	0		H7N6F1E1	2859.03		0.00183014	0.640124
2894		6	5	0	2	1		1	1	0		H6N5L2E1	2894.01		-0.00718877	-2.48402
2940.04		6	5	0	1	2		1	1	0		H6N5L1E2	2940.05		-0.00821359	-2.79369
2986.08		6	5	0	0	3		1	1	0		H6N5E3	2986.09		-0.0104184	-3.48897
3032.09		7	6	0	0	2		1	1	0		H7N6E2	3032.1		-0.0092277	-3.04334
3040.06		6	5	1	2	1		1	1	0		H6N5F1L2E1	3040.07		-0.0109776	-3.61096
3086.1		6	5	1	1	2		1	1	0		H6N5F1L1E2	3086.11		-0.00962238	-3.11797
3232.11		7	6	2	2	0		1	1	0		H7N6F2L2	3232.13		-0.0222857	-6.89504
3232.15		6	5	2	1	2		1	1	0		H6N5F2L1E2	3232.17		-0.0132512	-4.09978
3305.17		7	6	0	1	2		1	1	0		H7N6L1E2	3305.18		-0.0161395	-4.88309
3405.19		7	6	1	2	1		1	1	0		H7N6F1L2E1	3405.2		-0.0135935	-3.99199
3451.25		7	6	1	1	2		1	1	0		H7N6F1L1E2	3451.24		0.00829168	2.40252
3532.24		7	6	0	3	1		1	1	0		H7N6L3E1	3532.23		0.00895347	2.53479
3551.26		7	6	2	2	1		1	1	0		H7N6F2L2E1	3551.26		0.00678769	1.91135
3578.27		7	6	0	2	2		1	1	0		H7N6L2E2	3578.27		0.00250865	0.70108
3624.29		8	7	0	2	1		1	1	0		H8N7L2E1	3624.27		0.0154094	4.25171
3624.29		7	6	0	1	3		1	1	0		H7N6L1E3	3624.31		-0.0209762	-5.78763
3670.32		7	6	0	0	4		1	1	0		H7N6E4	3670.35		-0.034531	-9.40808
3678.29		7	6	1	3	1		1	1	0		H7N6F1L3E1	3678.28		0.00581467	1.58081
3724.32		7	6	1	2	2		1	1	0		H7N6F1L2E2	3724.33		-0.00465015	-1.24859
3770.34		7	6	1	1	3		1	1	0		H7N6F1L1E3	3770.37		-0.026725	-7.08815
3824.35		7	6	2	3	1		1	1	0		H7N6F2L3E1	3824.34		0.00498587	1.30372
3870.39		7	6	2	2	2		1	1	0		H7N6F2L2E2	3870.38		0.00721106	1.86314

## Sheet: S2 - Calculation derived traits
Table S-2:
Calculation of derived traits by R-software.
H = hexose; N = N-acetylhexosamine; F = deoxyhexose (fucose); L = lactonized N-acetylneuraminic acid (α2,3-linked); E = ethyl esterified N-acetylneuraminic acid (α2,6-linked).
Derived traits data
	Trait	Description of trait
General	TM	Complex type in total spectrum
	THy	High mannose type in total spectrum
	TC	Hybrid type in total spectrum
	CA2	Diantennary species of complex glycans in spectrum
	CA3	Triantennary species of complex glycans in spectrum
	CA4	Tetraantennary species of complex glycans in spectrum
	CF	Fucosylated species of complex glycans in spectrum
	CFa	Antenna-fucosylation of complex glycans
	CB0	Non-bisected species of complex glycans in spectrum
	CB	Bisected species of complex glycans in spectrum
Fucosylation	A2F	Fucosylation of diantennary glycans
	A3F	Fucosylation of triantennary glycans
	A4F	Fucosylation of tetraantennary glycans
	A3Fa	Antenna-fucosylation of triantennary glycans
	A4Fa	Antenna-fucosylation of tetraantennary glycans
	A2SF	Fucosylation of sialylated diantennary glycans
	A2LF	Fucosylation of α2,3-sialylated diantennary glycans
	A3LF	Fucosylation of α2,3-sialylated triantennary glycans
	A4LF	Fucosylation of α2,3-sialylated tetraantennary glycans
	A2EF	Fucosylation of α2,6-sialylated diantennary glycans
	A4EF	Fucosylation of α2,6-sialylated tetraantennary glycans
Bisection	A2B	Bisecting of diantennary glycans
	A2F0B	Bisecting of nonfucosylated diantennary glycans
	A2FB	Bisecting of fucosylated diantennary glycans
Sialylation	A2S	Sialylation of diantennary glycans
	A3S	Sialylation of triantennary glycans
	A4S	Sialylation of tetraantennary glycans
	A2F0S	Sialylation per galactose of nonfucosylated diantennary glycans
	A3F0S	Sialylation of nonfucosylated triantennary glycans
	A4F0S	Sialylation of nonfucosylated tetraantennary glycans
	A2FS	Sialylation of fucosylated diantennary glycans
	A3FS	Sialylation of fucosylated triantennary glycans
	A4FS	Sialylation of fucosylated tetraantennary glycans
α2,3-sialylation	A2L	α2,3-sialylation of diantennary glycans
	A3L	α2,3-sialylation of triantennary glycans
	A4L	α2,3-sialylation of tetraantennary glycans
	A2F0L	α2,3-sialylation of nonfucosylated diantennary glycans
	A3F0L	α2,3-sialylation of nonfucosylated triantennary glycans
	A4F0L	α2,3-sialylation of nonfucosylated tetraantennary glycans
	A2FL	α2,3-sialylation of fucosylated diantennary glycans
	A3FL	α2,3-sialylation of fucosylated triantennary glycans
	A4FL	α2,3-sialylation of fucosylated tetraantennary glycans
α2,6-sialylation	A2E	α2,6-sialylation of diantennary glycans
	A3E	α2,6-sialylation of triantennary glycans
	A4E	α2,6-sialylation tetraantennary glycans
	A2F0E	α2,6-sialylation of nonfucosylated diantennary glycans
	A3F0E	α2,6-sialylation of nonfucosylated triantennary glycans
	A4F0E	α2,6-sialylation of nonfucosylated tetraantennary glycans
	A2FE	α2,6-sialylation of fucosylated diantennary glycans
	A3FE	α2,6-sialylation of fucosylated triantennary glycans
	A4FE	α2,6-sialylation of fucosylated tetraantennary glycans
Derived trait calculations
TM	TM = ( H5N2 + H6N2 + H7N2 + H8N2 + H9N2 ) / ( H3N3 + H5N2 + H3N3F1 + H4N3 + H3N4 + H6N2 + H4N3F1 + H3N3E1 + H5N3 + H3N4F1 + H4N4 + H3N5 + H4N3L1 + H7N2 + H3N3F1E1 + H4N3E1 + H6N3 + H4N4F1 + H5N4 + H3N5F1 + H3N3F2L1 + H4N5 + H5N3L1 + H8N2 + H4N3F1E1 + H4N4L1 + H5N3E1 + H5N4F1 + H4N4E1 + H4N5F1 + H4N3F2L1 + H5N5 + H9N2 + H5N4L1 + H6N3E1 + H5N4F2 + H4N4F1E1 + H5N4E1 + H5N5F1 + H5N4F1L1 + H5N4F1E1 + …
THy	THy = ( H5N3 + H6N3 + H5N3L1 + H5N3E1 + H6N3E1 ) / ( H3N3 + H5N2 + H3N3F1 + H4N3 + H3N4 + H6N2 + H4N3F1 + H3N3E1 + H5N3 + H3N4F1 + H4N4 + H3N5 + H4N3L1 + H7N2 + H3N3F1E1 + H4N3E1 + H6N3 + H4N4F1 + H5N4 + H3N5F1 + H3N3F2L1 + H4N5 + H5N3L1 + H8N2 + H4N3F1E1 + H4N4L1 + H5N3E1 + H5N4F1 + H4N4E1 + H4N5F1 + H4N3F2L1 + H5N5 + H9N2 + H5N4L1 + H6N3E1 + H5N4F2 + H4N4F1E1 + H5N4E1 + H5N5F1 + H5N4F1L1 + H5N4…
TC	TC = ( H3N4 + H3N3E1 + H3N4F1 + H4N4 + H3N5 + H4N3L1 + H3N3F1E1 + H4N3E1 + H4N4F1 + H5N4 + H3N5F1 + H3N3F2L1 + H4N5 + H4N3F1E1 + H4N4L1 + H5N4F1 + H4N4E1 + H4N5F1 + H4N3F2L1 + H5N5 + H5N4L1 + H5N4F2 + H4N4F1E1 + H5N4E1 + H5N5F1 + H5N4F1L1 + H5N4F1E1 + H4N5F1E1 + H5N5E1 + H5N4L2 + H3N4F2L1E1 + H5N5E1Ac1 + H5N4L1E1 + H5N4E2 + H5N5F1E1 + H6N5E1 + H5N4F1L2 + H5N4F1L1E1 + H5N5L2 + H5N4F1E2 + H6N5F1E1 …
CA2	CA2 = ( H3N4 + H3N4F1 + H4N4 + H3N5 + H4N4F1 + H5N4 + H3N5F1 + H4N5 + H4N4L1 + H5N4F1 + H4N4E1 + H4N5F1 + H5N5 + H5N4L1 + H5N4F2 + H4N4F1E1 + H5N4E1 + H5N5F1 + H5N4F1L1 + H5N4F1E1 + H4N5F1E1 + H5N5E1 + H5N4L2 + H3N4F2L1E1 + H5N5E1Ac1 + H5N4L1E1 + H5N4E2 + H5N5F1E1 + H5N4F1L2 + H5N4F1L1E1 + H5N5L2 + H5N4F1E2 + H5N5E2 + H5N5F1E2 ) / ( H3N4 + H3N3E1 + H3N4F1 + H4N4 + H3N5 + H4N3L1 + H3N3F1E1 + H4N3E…
CA3	CA3 = ( H6N5E1 + H6N5F1E1 + H6N5L1E1 + H6N5E2 + H6N5F1L1E1 + H6N5F1E2 + H6N5L2E1 + H6N5L1E2 + H6N5E3 + H6N5F1L2E1 + H6N5F1L1E2 + H6N5F2L1E2 ) / ( H3N4 + H3N3E1 + H3N4F1 + H4N4 + H3N5 + H4N3L1 + H3N3F1E1 + H4N3E1 + H4N4F1 + H5N4 + H3N5F1 + H3N3F2L1 + H4N5 + H4N3F1E1 + H4N4L1 + H5N4F1 + H4N4E1 + H4N5F1 + H4N3F2L1 + H5N5 + H5N4L1 + H5N4F2 + H4N4F1E1 + H5N4E1 + H5N5F1 + H5N4F1L1 + H5N4F1E1 + H4N5F1E1…
CA4	CA4 = ( H7N6F1E1 + H7N6E2 + H7N6F2L2 + H7N6L1E2 + H7N6F1L2E1 + H7N6F1L1E2 + H7N6L3E1 + H7N6F2L2E1 + H7N6L2E2 + H7N6L1E3 + H7N6E4 + H7N6F1L3E1 + H7N6F1L2E2 + H7N6F1L1E3 + H7N6F2L3E1 + H7N6F2L2E2 ) / ( H3N4 + H3N3E1 + H3N4F1 + H4N4 + H3N5 + H4N3L1 + H3N3F1E1 + H4N3E1 + H4N4F1 + H5N4 + H3N5F1 + H3N3F2L1 + H4N5 + H4N3F1E1 + H4N4L1 + H5N4F1 + H4N4E1 + H4N5F1 + H4N3F2L1 + H5N5 + H5N4L1 + H5N4F2 + H4N4F…
CF	CF = ( H3N4F1 + H3N3F1E1 + H4N4F1 + H3N5F1 + H3N3F2L1 + H4N3F1E1 + H5N4F1 + H4N5F1 + H4N3F2L1 + H5N4F2 + H4N4F1E1 + H5N5F1 + H5N4F1L1 + H5N4F1E1 + H4N5F1E1 + H3N4F2L1E1 + H5N5F1E1 + H5N4F1L2 + H5N4F1L1E1 + H5N4F1E2 + H6N5F1E1 + H5N5F1E2 + H6N5F1L1E1 + H6N5F1E2 + H7N6F1E1 + H6N5F1L2E1 + H6N5F1L1E2 + H6N5F2L1E2 + H7N6F2L2 + H7N6F1L2E1 + H7N6F1L1E2 + H7N6F2L2E1 + H7N6F1L3E1 + H7N6F1L2E2 + H7N6F1L1E3…
CFa	CFa = ( H3N3F2L1 + H4N3F2L1 + H5N4F2 + H3N4F2L1E1 + H6N5F2L1E2 + H7N6F2L2 + H7N6F2L2E1 + H7N6F2L3E1 + H7N6F2L2E2 ) / ( H3N4 + H3N3E1 + H3N4F1 + H4N4 + H3N5 + H4N3L1 + H3N3F1E1 + H4N3E1 + H4N4F1 + H5N4 + H3N5F1 + H3N3F2L1 + H4N5 + H4N3F1E1 + H4N4L1 + H5N4F1 + H4N4E1 + H4N5F1 + H4N3F2L1 + H5N5 + H5N4L1 + H5N4F2 + H4N4F1E1 + H5N4E1 + H5N5F1 + H5N4F1L1 + H5N4F1E1 + H4N5F1E1 + H5N5E1 + H5N4L2 + H3N4F2…
CB0	CB0 = ( H3N4 + H3N4F1 + H4N4 + H4N4F1 + H5N4 + H4N4L1 + H5N4F1 + H4N4E1 + H5N4L1 + H5N4F2 + H4N4F1E1 + H5N4E1 + H5N4F1L1 + H5N4F1E1 + H5N4L2 + H3N4F2L1E1 + H5N4L1E1 + H5N4E2 + H5N4F1L2 + H5N4F1L1E1 + H5N4F1E2 ) / ( H3N4 + H3N3E1 + H3N4F1 + H4N4 + H3N5 + H4N3L1 + H3N3F1E1 + H4N3E1 + H4N4F1 + H5N4 + H3N5F1 + H3N3F2L1 + H4N5 + H4N3F1E1 + H4N4L1 + H5N4F1 + H4N4E1 + H4N5F1 + H4N3F2L1 + H5N5 + H5N4L1 +…
CB	CB = ( H3N5 + H3N5F1 + H4N5 + H4N5F1 + H5N5 + H5N5F1 + H4N5F1E1 + H5N5E1 + H5N5E1Ac1 + H5N5F1E1 + H5N5L2 + H5N5E2 + H5N5F1E2 ) / ( H3N4 + H3N3E1 + H3N4F1 + H4N4 + H3N5 + H4N3L1 + H3N3F1E1 + H4N3E1 + H4N4F1 + H5N4 + H3N5F1 + H3N3F2L1 + H4N5 + H4N3F1E1 + H4N4L1 + H5N4F1 + H4N4E1 + H4N5F1 + H4N3F2L1 + H5N5 + H5N4L1 + H5N4F2 + H4N4F1E1 + H5N4E1 + H5N5F1 + H5N4F1L1 + H5N4F1E1 + H4N5F1E1 + H5N5E1 + H5N…
A2F	A2F = ( H3N4F1 + H4N4F1 + H3N5F1 + H5N4F1 + H4N5F1 + H5N4F2 + H4N4F1E1 + H5N5F1 + H5N4F1L1 + H5N4F1E1 + H4N5F1E1 + H3N4F2L1E1 + H5N5F1E1 + H5N4F1L2 + H5N4F1L1E1 + H5N4F1E2 + H5N5F1E2 ) / ( H3N4 + H3N4F1 + H4N4 + H3N5 + H4N4F1 + H5N4 + H3N5F1 + H4N5 + H4N4L1 + H5N4F1 + H4N4E1 + H4N5F1 + H5N5 + H5N4L1 + H5N4F2 + H4N4F1E1 + H5N4E1 + H5N5F1 + H5N4F1L1 + H5N4F1E1 + H4N5F1E1 + H5N5E1 + H5N4L2 + H3N4F2L…
A3F	A3F = ( H6N5F1E1 + H6N5F1L1E1 + H6N5F1E2 + H6N5F1L2E1 + H6N5F1L1E2 + H6N5F2L1E2 ) / ( H6N5E1 + H6N5F1E1 + H6N5L1E1 + H6N5E2 + H6N5F1L1E1 + H6N5F1E2 + H6N5L2E1 + H6N5L1E2 + H6N5E3 + H6N5F1L2E1 + H6N5F1L1E2 + H6N5F2L1E2 )
A4F	A4F = ( H7N6F1E1 + H7N6F2L2 + H7N6F1L2E1 + H7N6F1L1E2 + H7N6F2L2E1 + H7N6F1L3E1 + H7N6F1L2E2 + H7N6F1L1E3 + H7N6F2L3E1 + H7N6F2L2E2 ) / ( H7N6F1E1 + H7N6E2 + H7N6F2L2 + H7N6L1E2 + H7N6F1L2E1 + H7N6F1L1E2 + H7N6L3E1 + H7N6F2L2E1 + H7N6L2E2 + H7N6L1E3 + H7N6E4 + H7N6F1L3E1 + H7N6F1L2E2 + H7N6F1L1E3 + H7N6F2L3E1 + H7N6F2L2E2 )
A3Fa	A3Fa = ( H6N5F2L1E2 ) / ( H6N5E1 + H6N5F1E1 + H6N5L1E1 + H6N5E2 + H6N5F1L1E1 + H6N5F1E2 + H6N5L2E1 + H6N5L1E2 + H6N5E3 + H6N5F1L2E1 + H6N5F1L1E2 + H6N5F2L1E2 )
A4Fa	A4Fa = ( H7N6F2L2 + H7N6F2L2E1 + H7N6F2L3E1 + H7N6F2L2E2 ) / ( H7N6F1E1 + H7N6E2 + H7N6F2L2 + H7N6L1E2 + H7N6F1L2E1 + H7N6F1L1E2 + H7N6L3E1 + H7N6F2L2E1 + H7N6L2E2 + H7N6L1E3 + H7N6E4 + H7N6F1L3E1 + H7N6F1L2E2 + H7N6F1L1E3 + H7N6F2L3E1 + H7N6F2L2E2 )
A2SF	A2SF = ( H4N4F1E1 + H5N4F1L1 + H5N4F1E1 + H4N5F1E1 + H3N4F2L1E1 + H5N5F1E1 + H5N4F1L2 + H5N4F1L1E1 + H5N4F1E2 + H5N5F1E2 ) / ( H4N4L1 + H4N4E1 + H5N4L1 + H4N4F1E1 + H5N4E1 + H5N4F1L1 + H5N4F1E1 + H4N5F1E1 + H5N5E1 + H5N4L2 + H3N4F2L1E1 + H5N5E1Ac1 + H5N4L1E1 + H5N4E2 + H5N5F1E1 + H5N4F1L2 + H5N4F1L1E1 + H5N5L2 + H5N4F1E2 + H5N5E2 + H5N5F1E2 )
A2LF	A2LF = ( H5N4F1L1 + H3N4F2L1E1 + H5N4F1L2 + H5N4F1L1E1 ) / ( H4N4L1 + H5N4L1 + H5N4F1L1 + H5N4L2 + H3N4F2L1E1 + H5N4L1E1 + H5N4F1L2 + H5N4F1L1E1 + H5N5L2 )
A3LF	A3LF = ( H6N5F1L1E1 + H6N5F1L2E1 + H6N5F1L1E2 + H6N5F2L1E2 ) / ( H6N5L1E1 + H6N5F1L1E1 + H6N5L2E1 + H6N5L1E2 + H6N5F1L2E1 + H6N5F1L1E2 + H6N5F2L1E2 )
A4LF	A4LF = ( H7N6F2L2 + H7N6F1L2E1 + H7N6F1L1E2 + H7N6F2L2E1 + H7N6F1L3E1 + H7N6F1L2E2 + H7N6F1L1E3 + H7N6F2L3E1 + H7N6F2L2E2 ) / ( H7N6F2L2 + H7N6L1E2 + H7N6F1L2E1 + H7N6F1L1E2 + H7N6L3E1 + H7N6F2L2E1 + H7N6L2E2 + H7N6L1E3 + H7N6F1L3E1 + H7N6F1L2E2 + H7N6F1L1E3 + H7N6F2L3E1 + H7N6F2L2E2 )
A2EF	A2EF = ( H4N4F1E1 + H5N4F1E1 + H4N5F1E1 + H3N4F2L1E1 + H5N5F1E1 + H5N4F1L1E1 + H5N4F1E2 + H5N5F1E2 ) / ( H4N4E1 + H4N4F1E1 + H5N4E1 + H5N4F1E1 + H4N5F1E1 + H5N5E1 + H3N4F2L1E1 + H5N5E1Ac1 + H5N4L1E1 + H5N4E2 + H5N5F1E1 + H5N4F1L1E1 + H5N4F1E2 + H5N5E2 + H5N5F1E2 )
A4EF	A4EF = ( H7N6F1E1 + H7N6F1L2E1 + H7N6F1L1E2 + H7N6F2L2E1 + H7N6F1L3E1 + H7N6F1L2E2 + H7N6F1L1E3 + H7N6F2L3E1 + H7N6F2L2E2 ) / ( H7N6F1E1 + H7N6E2 + H7N6L1E2 + H7N6F1L2E1 + H7N6F1L1E2 + H7N6L3E1 + H7N6F2L2E1 + H7N6L2E2 + H7N6L1E3 + H7N6E4 + H7N6F1L3E1 + H7N6F1L2E2 + H7N6F1L1E3 + H7N6F2L3E1 + H7N6F2L2E2 )
A2B	A2B = ( H3N5 + H3N5F1 + H4N5 + H4N5F1 + H5N5 + H5N5F1 + H4N5F1E1 + H5N5E1 + H5N5E1Ac1 + H5N5F1E1 + H5N5L2 + H5N5E2 + H5N5F1E2 ) / ( H3N4 + H3N4F1 + H4N4 + H3N5 + H4N4F1 + H5N4 + H3N5F1 + H4N5 + H4N4L1 + H5N4F1 + H4N4E1 + H4N5F1 + H5N5 + H5N4L1 + H5N4F2 + H4N4F1E1 + H5N4E1 + H5N5F1 + H5N4F1L1 + H5N4F1E1 + H4N5F1E1 + H5N5E1 + H5N4L2 + H3N4F2L1E1 + H5N5E1Ac1 + H5N4L1E1 + H5N4E2 + H5N5F1E1 + H5N4F1L2…
A2F0B	A2F0B = ( H3N5 + H4N5 + H5N5 + H5N5E1 + H5N5E1Ac1 + H5N5L2 + H5N5E2 ) / ( H3N4 + H4N4 + H3N5 + H5N4 + H4N5 + H4N4L1 + H4N4E1 + H5N5 + H5N4L1 + H5N4E1 + H5N5E1 + H5N4L2 + H5N5E1Ac1 + H5N4L1E1 + H5N4E2 + H5N5L2 + H5N5E2 )
A2FB	A2FB = ( H3N5F1 + H4N5F1 + H5N5F1 + H4N5F1E1 + H5N5F1E1 + H5N5F1E2 ) / ( H3N4F1 + H4N4F1 + H3N5F1 + H5N4F1 + H4N5F1 + H5N4F2 + H4N4F1E1 + H5N5F1 + H5N4F1L1 + H5N4F1E1 + H4N5F1E1 + H3N4F2L1E1 + H5N5F1E1 + H5N4F1L2 + H5N4F1L1E1 + H5N4F1E2 + H5N5F1E2 )
A2S	A2S = ( 0/2 * ( H3N4 + H3N4F1 + H4N4 + H3N5 + H4N4F1 + H5N4 + H3N5F1 + H4N5 + H5N4F1 + H4N5F1 + H5N5 + H5N4F2 + H5N5F1 ) + 1/2 * ( H4N4L1 + H4N4E1 + H5N4L1 + H4N4F1E1 + H5N4E1 + H5N4F1L1 + H5N4F1E1 + H4N5F1E1 + H5N5E1 + H5N5E1Ac1 + H5N5F1E1 ) + 2/2 * ( H5N4L2 + H3N4F2L1E1 + H5N4L1E1 + H5N4E2 + H5N4F1L2 + H5N4F1L1E1 + H5N5L2 + H5N4F1E2 + H5N5E2 + H5N5F1E2 ) ) / ( H3N4 + H3N4F1 + H4N4 + H3N5 + H4N4…
A3S	A3S = ( 0/3 * (0) + 1/3 * ( H6N5E1 + H6N5F1E1 ) + 2/3 * ( H6N5L1E1 + H6N5E2 + H6N5F1L1E1 + H6N5F1E2 ) + 3/3 * ( H6N5L2E1 + H6N5L1E2 + H6N5E3 + H6N5F1L2E1 + H6N5F1L1E2 + H6N5F2L1E2 ) ) / ( H6N5E1 + H6N5F1E1 + H6N5L1E1 + H6N5E2 + H6N5F1L1E1 + H6N5F1E2 + H6N5L2E1 + H6N5L1E2 + H6N5E3 + H6N5F1L2E1 + H6N5F1L1E2 + H6N5F2L1E2 )
A4S	A4S = ( 0/4 * (0) + 1/4 * ( H7N6F1E1 ) + 2/4 * ( H7N6E2 + H7N6F2L2 ) + 3/4 * ( H7N6L1E2 + H7N6F1L2E1 + H7N6F1L1E2 + H7N6F2L2E1 ) + 4/4 * ( H7N6L3E1 + H7N6L2E2 + H7N6L1E3 + H7N6E4 + H7N6F1L3E1 + H7N6F1L2E2 + H7N6F1L1E3 + H7N6F2L3E1 + H7N6F2L2E2 ) ) / ( H7N6F1E1 + H7N6E2 + H7N6F2L2 + H7N6L1E2 + H7N6F1L2E1 + H7N6F1L1E2 + H7N6L3E1 + H7N6F2L2E1 + H7N6L2E2 + H7N6L1E3 + H7N6E4 + H7N6F1L3E1 + H7N6F1L2E2 …
A2F0S	A2F0S = ( 0/2 * ( H3N4 + H4N4 + H3N5 + H5N4 + H4N5 + H5N5 ) + 1/2 * ( H4N4L1 + H4N4E1 + H5N4L1 + H5N4E1 + H5N5E1 + H5N5E1Ac1 ) + 2/2 * ( H5N4L2 + H5N4L1E1 + H5N4E2 + H5N5L2 + H5N5E2 ) ) / ( H3N4 + H4N4 + H3N5 + H5N4 + H4N5 + H4N4L1 + H4N4E1 + H5N5 + H5N4L1 + H5N4E1 + H5N5E1 + H5N4L2 + H5N5E1Ac1 + H5N4L1E1 + H5N4E2 + H5N5L2 + H5N5E2 )
A3F0S	A3F0S = ( 0/3 * (0) + 1/3 * ( H6N5E1 ) + 2/3 * ( H6N5L1E1 + H6N5E2 ) + 3/3 * ( H6N5L2E1 + H6N5L1E2 + H6N5E3 ) ) / ( H6N5E1 + H6N5L1E1 + H6N5E2 + H6N5L2E1 + H6N5L1E2 + H6N5E3 )
A4F0S	A4F0S = ( 0/4 * (0) + 1/4 * (0) + 2/4 * ( H7N6E2 ) + 3/4 * ( H7N6L1E2 ) + 4/4 * ( H7N6L3E1 + H7N6L2E2 + H7N6L1E3 + H7N6E4 ) ) / ( H7N6F1E1 + H7N6E2 + H7N6F2L2 + H7N6L1E2 + H7N6F1L2E1 + H7N6F1L1E2 + H7N6L3E1 + H7N6F2L2E1 + H7N6L2E2 + H7N6L1E3 + H7N6E4 + H7N6F1L3E1 + H7N6F1L2E2 + H7N6F1L1E3 + H7N6F2L3E1 + H7N6F2L2E2 )
A2FS	A2FS = ( 0/2 * ( H3N4F1 + H4N4F1 + H3N5F1 + H5N4F1 + H4N5F1 + H5N4F2 + H5N5F1 ) + 1/2 * ( H4N4F1E1 + H5N4F1L1 + H5N4F1E1 + H4N5F1E1 + H5N5F1E1 ) + 2/2 * ( H3N4F2L1E1 + H5N4F1L2 + H5N4F1L1E1 + H5N4F1E2 + H5N5F1E2 ) ) / ( H3N4F1 + H4N4F1 + H3N5F1 + H5N4F1 + H4N5F1 + H5N4F2 + H4N4F1E1 + H5N5F1 + H5N4F1L1 + H5N4F1E1 + H4N5F1E1 + H3N4F2L1E1 + H5N5F1E1 + H5N4F1L2 + H5N4F1L1E1 + H5N4F1E2 + H5N5F1E2 )
A3FS	A3FS = ( 0/3 * (0) + 1/3 * ( H6N5F1E1 ) + 2/3 * ( H6N5F1L1E1 + H6N5F1E2 ) + 3/3 * ( H6N5F1L2E1 + H6N5F1L1E2 + H6N5F2L1E2 ) ) / ( H6N5F1E1 + H6N5F1L1E1 + H6N5F1E2 + H6N5F1L2E1 + H6N5F1L1E2 + H6N5F2L1E2 )
A4FS	A4FS = ( 0/4 * (0) + 1/4 * ( H7N6F1E1 ) + 2/4 * ( H7N6F2L2 ) + 3/4 * ( H7N6F1L2E1 + H7N6F1L1E2 + H7N6F2L2E1 ) + 4/4 * ( H7N6F1L3E1 + H7N6F1L2E2 + H7N6F1L1E3 + H7N6F2L3E1 + H7N6F2L2E2 ) ) / ( H7N6F1E1 + H7N6E2 + H7N6F2L2 + H7N6L1E2 + H7N6F1L2E1 + H7N6F1L1E2 + H7N6L3E1 + H7N6F2L2E1 + H7N6L2E2 + H7N6L1E3 + H7N6E4 + H7N6F1L3E1 + H7N6F1L2E2 + H7N6F1L1E3 + H7N6F2L3E1 + H7N6F2L2E2 )
A2L	A2L = ( 0/2 * ( H3N4 + H3N4F1 + H4N4 + H3N5 + H4N4F1 + H5N4 + H3N5F1 + H4N5 + H5N4F1 + H4N4E1 + H4N5F1 + H5N5 + H5N4F2 + H4N4F1E1 + H5N4E1 + H5N5F1 + H5N4F1E1 + H4N5F1E1 + H5N5E1 + H5N5E1Ac1 + H5N4E2 + H5N5F1E1 + H5N4F1E2 + H5N5E2 + H5N5F1E2 ) + 1/2 * ( H4N4L1 + H5N4L1 + H5N4F1L1 + H3N4F2L1E1 + H5N4L1E1 + H5N4F1L1E1 ) + 2/2 * ( H5N4L2 + H5N4F1L2 + H5N5L2 ) ) / ( H3N4 + H3N4F1 + H4N4 + H3N5 + H4N4…
A3L	A3L = ( 0/3 * ( H6N5E1 + H6N5F1E1 + H6N5E2 + H6N5F1E2 + H6N5E3 ) + 1/3 * ( H6N5L1E1 + H6N5F1L1E1 + H6N5L1E2 + H6N5F1L1E2 + H6N5F2L1E2 ) + 2/3 * ( H6N5L2E1 + H6N5F1L2E1 ) + 3/3 * (0) ) / ( H6N5E1 + H6N5F1E1 + H6N5L1E1 + H6N5E2 + H6N5F1L1E1 + H6N5F1E2 + H6N5L2E1 + H6N5L1E2 + H6N5E3 + H6N5F1L2E1 + H6N5F1L1E2 + H6N5F2L1E2 )
A4L	A4L = ( 0/4 * ( H7N6F1E1 + H7N6E2 + H7N6E4 ) + 1/4 * ( H7N6L1E2 + H7N6F1L1E2 + H7N6L1E3 + H7N6F1L1E3 ) + 2/4 * ( H7N6F2L2 + H7N6F1L2E1 + H7N6F2L2E1 + H7N6L2E2 + H7N6F1L2E2 + H7N6F2L2E2 ) + 3/4 * ( H7N6L3E1 + H7N6F1L3E1 + H7N6F2L3E1 ) + 4/4 * (0) ) / ( H7N6F1E1 + H7N6E2 + H7N6F2L2 + H7N6L1E2 + H7N6F1L2E1 + H7N6F1L1E2 + H7N6L3E1 + H7N6F2L2E1 + H7N6L2E2 + H7N6L1E3 + H7N6E4 + H7N6F1L3E1 + H7N6F1L2E2 …
A2F0L	A2F0L = ( 0/2 * ( H3N4 + H4N4 + H3N5 + H5N4 + H4N5 + H4N4E1 + H5N5 + H5N4E1 + H5N5E1 + H5N5E1Ac1 + H5N4E2 + H5N5E2 ) + 1/2 * ( H4N4L1 + H5N4L1 + H5N4L1E1 ) + 2/2 * ( H5N4L2 + H5N5L2 ) ) / ( H3N4 + H4N4 + H3N5 + H5N4 + H4N5 + H4N4L1 + H4N4E1 + H5N5 + H5N4L1 + H5N4E1 + H5N5E1 + H5N4L2 + H5N5E1Ac1 + H5N4L1E1 + H5N4E2 + H5N5L2 + H5N5E2 )
A3F0L	A3F0L = ( 0/3 * ( H6N5E1 + H6N5E2 + H6N5E3 ) + 1/3 * ( H6N5L1E1 + H6N5L1E2 ) + 2/3 * ( H6N5L2E1 ) + 3/3 * (0) ) / ( H6N5E1 + H6N5L1E1 + H6N5E2 + H6N5L2E1 + H6N5L1E2 + H6N5E3 )
A4F0L	A4F0L = ( 0/4 * ( H7N6E2 + H7N6E4 ) + 1/4 * ( H7N6L1E2 + H7N6L1E3 ) + 2/4 * ( H7N6L2E2 ) + 3/4 * ( H7N6L3E1 ) + 4/4 * (0) ) / ( H7N6F1E1 + H7N6E2 + H7N6F2L2 + H7N6L1E2 + H7N6F1L2E1 + H7N6F1L1E2 + H7N6L3E1 + H7N6F2L2E1 + H7N6L2E2 + H7N6L1E3 + H7N6E4 + H7N6F1L3E1 + H7N6F1L2E2 + H7N6F1L1E3 + H7N6F2L3E1 + H7N6F2L2E2 )
A2FL	A2FL = ( 0/2 * ( H3N4F1 + H4N4F1 + H3N5F1 + H5N4F1 + H4N5F1 + H5N4F2 + H4N4F1E1 + H5N5F1 + H5N4F1E1 + H4N5F1E1 + H5N5F1E1 + H5N4F1E2 + H5N5F1E2 ) + 1/2 * ( H5N4F1L1 + H3N4F2L1E1 + H5N4F1L1E1 ) + 2/2 * ( H5N4F1L2 ) ) / ( H3N4F1 + H4N4F1 + H3N5F1 + H5N4F1 + H4N5F1 + H5N4F2 + H4N4F1E1 + H5N5F1 + H5N4F1L1 + H5N4F1E1 + H4N5F1E1 + H3N4F2L1E1 + H5N5F1E1 + H5N4F1L2 + H5N4F1L1E1 + H5N4F1E2 + H5N5F1E2 )
A3FL	A3FL = ( 0/3 * ( H6N5F1E1 + H6N5F1E2 ) + 1/3 * ( H6N5F1L1E1 + H6N5F1L1E2 + H6N5F2L1E2 ) + 2/3 * ( H6N5F1L2E1 ) + 3/3 * (0) ) / ( H6N5F1E1 + H6N5F1L1E1 + H6N5F1E2 + H6N5F1L2E1 + H6N5F1L1E2 + H6N5F2L1E2 )
A4FL	A4FL = ( 0/4 * ( H7N6F1E1 ) + 1/4 * ( H7N6F1L1E2 + H7N6F1L1E3 ) + 2/4 * ( H7N6F2L2 + H7N6F1L2E1 + H7N6F2L2E1 + H7N6F1L2E2 + H7N6F2L2E2 ) + 3/4 * ( H7N6F1L3E1 + H7N6F2L3E1 ) + 4/4 * (0) ) / ( H7N6F1E1 + H7N6E2 + H7N6F2L2 + H7N6L1E2 + H7N6F1L2E1 + H7N6F1L1E2 + H7N6L3E1 + H7N6F2L2E1 + H7N6L2E2 + H7N6L1E3 + H7N6E4 + H7N6F1L3E1 + H7N6F1L2E2 + H7N6F1L1E3 + H7N6F2L3E1 + H7N6F2L2E2 )
A2E	A2E = ( 0/2 * ( H3N4 + H3N4F1 + H4N4 + H3N5 + H4N4F1 + H5N4 + H3N5F1 + H4N5 + H4N4L1 + H5N4F1 + H4N5F1 + H5N5 + H5N4L1 + H5N4F2 + H5N5F1 + H5N4F1L1 + H5N4L2 + H5N4F1L2 + H5N5L2 ) + 1/2 * ( H4N4E1 + H4N4F1E1 + H5N4E1 + H5N4F1E1 + H4N5F1E1 + H5N5E1 + H3N4F2L1E1 + H5N5E1Ac1 + H5N4L1E1 + H5N5F1E1 + H5N4F1L1E1 ) + 2/2 * ( H5N4E2 + H5N4F1E2 + H5N5E2 + H5N5F1E2 ) ) / ( H3N4 + H3N4F1 + H4N4 + H3N5 + H4N4…
A3E	A3E = ( 0/3 * (0) + 1/3 * ( H6N5E1 + H6N5F1E1 + H6N5L1E1 + H6N5F1L1E1 + H6N5L2E1 + H6N5F1L2E1 ) + 2/3 * ( H6N5E2 + H6N5F1E2 + H6N5L1E2 + H6N5F1L1E2 + H6N5F2L1E2 ) + 3/3 * ( H6N5E3 ) ) / ( H6N5E1 + H6N5F1E1 + H6N5L1E1 + H6N5E2 + H6N5F1L1E1 + H6N5F1E2 + H6N5L2E1 + H6N5L1E2 + H6N5E3 + H6N5F1L2E1 + H6N5F1L1E2 + H6N5F2L1E2 )
A4E	A4E = ( 0/4 * ( H7N6F2L2 ) + 1/4 * ( H7N6F1E1 + H7N6F1L2E1 + H7N6L3E1 + H7N6F2L2E1 + H7N6F1L3E1 + H7N6F2L3E1 ) + 2/4 * ( H7N6E2 + H7N6L1E2 + H7N6F1L1E2 + H7N6L2E2 + H7N6F1L2E2 + H7N6F2L2E2 ) + 3/4 * ( H7N6L1E3 + H7N6F1L1E3 ) + 4/4 * ( H7N6E4 ) ) / ( H7N6F1E1 + H7N6E2 + H7N6F2L2 + H7N6L1E2 + H7N6F1L2E1 + H7N6F1L1E2 + H7N6L3E1 + H7N6F2L2E1 + H7N6L2E2 + H7N6L1E3 + H7N6E4 + H7N6F1L3E1 + H7N6F1L2E2 + …
A2F0E	A2F0E = ( 0/2 * ( H3N4 + H4N4 + H3N5 + H5N4 + H4N5 + H4N4L1 + H5N5 + H5N4L1 + H5N4L2 + H5N5L2 ) + 1/2 * ( H4N4E1 + H5N4E1 + H5N5E1 + H5N5E1Ac1 + H5N4L1E1 ) + 2/2 * ( H5N4E2 + H5N5E2 ) ) / ( H3N4 + H4N4 + H3N5 + H5N4 + H4N5 + H4N4L1 + H4N4E1 + H5N5 + H5N4L1 + H5N4E1 + H5N5E1 + H5N4L2 + H5N5E1Ac1 + H5N4L1E1 + H5N4E2 + H5N5L2 + H5N5E2 )
A3F0E	A3F0E = ( 0/3 * (0) + 1/3 * ( H6N5E1 + H6N5L1E1 + H6N5L2E1 ) + 2/3 * ( H6N5E2 + H6N5L1E2 ) + 3/3 * ( H6N5E3 ) ) / ( H6N5E1 + H6N5L1E1 + H6N5E2 + H6N5L2E1 + H6N5L1E2 + H6N5E3 )
A4F0E	A4F0E = ( 0/4 * (0) + 1/4 * ( H7N6L3E1 ) + 2/4 * ( H7N6E2 + H7N6L1E2 + H7N6L2E2 ) + 3/4 * ( H7N6L1E3 ) + 4/4 * ( H7N6E4 ) ) / ( H7N6F1E1 + H7N6E2 + H7N6F2L2 + H7N6L1E2 + H7N6F1L2E1 + H7N6F1L1E2 + H7N6L3E1 + H7N6F2L2E1 + H7N6L2E2 + H7N6L1E3 + H7N6E4 + H7N6F1L3E1 + H7N6F1L2E2 + H7N6F1L1E3 + H7N6F2L3E1 + H7N6F2L2E2 )
A2FE	A2FE = ( 0/2 * ( H3N4F1 + H4N4F1 + H3N5F1 + H5N4F1 + H4N5F1 + H5N4F2 + H5N5F1 + H5N4F1L1 + H5N4F1L2 ) + 1/2 * ( H4N4F1E1 + H5N4F1E1 + H4N5F1E1 + H3N4F2L1E1 + H5N5F1E1 + H5N4F1L1E1 ) + 2/2 * ( H5N4F1E2 + H5N5F1E2 ) ) / ( H3N4F1 + H4N4F1 + H3N5F1 + H5N4F1 + H4N5F1 + H5N4F2 + H4N4F1E1 + H5N5F1 + H5N4F1L1 + H5N4F1E1 + H4N5F1E1 + H3N4F2L1E1 + H5N5F1E1 + H5N4F1L2 + H5N4F1L1E1 + H5N4F1E2 + H5N5F1E2 )
A3FE	A3FE = ( 0/3 * (0) + 1/3 * ( H6N5F1E1 + H6N5F1L1E1 + H6N5F1L2E1 ) + 2/3 * ( H6N5F1E2 + H6N5F1L1E2 + H6N5F2L1E2 ) + 3/3 * (0) ) / ( H6N5F1E1 + H6N5F1L1E1 + H6N5F1E2 + H6N5F1L2E1 + H6N5F1L1E2 + H6N5F2L1E2 )
A4FE	A4FE = ( 0/4 * ( H7N6F2L2 ) + 1/4 * ( H7N6F1E1 + H7N6F1L2E1 + H7N6F2L2E1 + H7N6F1L3E1 + H7N6F2L3E1 ) + 2/4 * ( H7N6F1L1E2 + H7N6F1L2E2 + H7N6F2L2E2 ) + 3/4 * ( H7N6F1L1E3 ) + 4/4 * (0) ) / ( H7N6F1E1 + H7N6E2 + H7N6F2L2 + H7N6L1E2 + H7N6F1L2E1 + H7N6F1L1E2 + H7N6L3E1 + H7N6F2L2E1 + H7N6L2E2 + H7N6L1E3 + H7N6E4 + H7N6F1L3E1 + H7N6F1L2E2 + H7N6F1L1E3 + H7N6F2L3E1 + H7N6F2L2E2 )

## Sheet: S3 - Derived traits
Table S-3:
Associations of total serum N-glycome with pancreatic cancer (PDAC) determined on normalized data with logistic regression. Oddsratios and corresponding confidence intervals (95%) were calculated. P-values for the discovery cohort were considered significant when being below 9.80×10-4 (green), which threshold was determined with Bonferroni correction. For the replication cohort no multiple testin…
	Association of TPNG with pancreatic cancer (discovery cohort)					Association of TPNG with pancreatic cancer (validation cohort)					Replication of significant associations	Meta analysis
Derived traits	mean of relative intensity (SD) %		p values	odds ratio	confidence interval	mean of relative intensity (SD) %		p values	odds ratio	confidence interval		B (SE)	meta p-values	odds ratio	confidence interval		Discovery / replication with significance threshold below or equal to 0.05 with multiple testing correction and Bonferoni 5%
	Controls	Cases	Cases / Controls	Cases / Controls	Cases / Controls	Controls	Cases	Cases / Controls	Cases / Controls	Cases / Controls	Controls / Cases	Cases / Controls	Cases / Controls	Cases / Controls	Cases / Controls		p value significance	0.05
TM	2.39 (0.54)	2.59 (0.82)	0.0674723	1.35	(0.99-1.88)	1.38 (0.27)	1.42 (0.29)	0.626234	1.15	(0.66-2.03)		0.26 (0.14)	0.06769	1.29	(0.98-1.71)		Number of tests	51
THy	0.87 (0.18)	0.93 (0.25)	0.104964	1.3	(0.95-1.79)	0.64 (0.11)	0.65 (0.21)	0.812404	1.07	(0.61-1.88)		0.21 (0.14)	0.127	1.24	(0.94-1.62)		Corrected significance treshold cohorts (Bonferoni 5%) discovery cohort	0.000980392
TC	96.51 (0.66)	96.27 (1.01)	0.0777444	0.75	(0.54-1.02)	97.74 (0.39)	97.71 (0.5)	0.803734	0.93	(0.53-1.62)		-0.23 (0.14)	0.09865	0.79	(0.60-1.04)		Significant results in discovery cohort	28
CA2	79.14 (3.52)	75.47 (4.02)	1.89763e-07	0.34	(0.22-0.5)	72.93 (3.35)	69.55 (5.24)	0.0160305	0.41	(0.18-0.79)	Replicated	-1.04 (0.18)	1.052e-08	0.35	(0.25-0.50)		Significance treshold validation cohort	0.05
CA3	16.05 (3.05)	18.44 (3.1)	7.79063e-06	2.31	(1.62-3.39)	21.46 (2.92)	23.5 (4.05)	0.0539196	1.91	(1.04-3.95)	Only discovery set	0.79 (0.16)	1.277e-06	2.2	(1.60-3.03)		Significant derived traits in validation cohort	25
CA4	2.25 (0.69)	3.51 (1.41)	5.63191e-09	6.52	(3.62-12.84)	3.24 (0.61)	4.59 (1.84)	0.00433753	5.22	(1.97-19.82)	Replicated	1.82 (0.28)	9.209e-11	6.19	(3.57-10.75)		Replicated findings	23
CF	22.68 (3.29)	25.75 (5.41)	6.92153e-05	2.15	(1.5-3.2)	26.1 (4.19)	28.8 (5.71)	0.0645226	1.78	(1-3.45)	Only discovery set	0.71 (0.16)	1.32e-05	2.04	(1.48-2.81)
CFa	1.01 (0.23)	1.54 (0.82)	2.37227e-07	11.94	(5.07-33.47)	0.99 (0.2)	1.75 (1.01)	0.00235508	20.95	(3.96-201.42)	Replicated	2.59 (0.43)	2.306e-09	13.27	(5.68-30.98)
CB0	73.76 (3.61)	70.26 (3.81)	3.0753e-07	0.35	(0.23-0.51)	66.83 (2.81)	64.46 (4.54)	0.0375417	0.5	(0.24-0.92)	Replicated	-0.95 (0.17)	5.12e-08	0.39	(0.27-0.54)
CB	5.38 (1.13)	5.21 (1.73)	0.452604	0.89	(0.65-1.2)	6.1 (3.18)	5.09 (1.53)	0.19652	0.52	(0.16-1.1)		-0.16 (0.15)	0.2743	0.85	(0.64-1.14)
A2F	20.34 (3.27)	21.01 (5)	0.30068	1.18	(0.87-1.61)	23.64 (4.78)	22.97 (4.15)	0.582978	0.86	(0.47-1.49)		0.09 (0.14)	0.5201	1.09	(0.83-1.43)
A3F	30.2 (9.97)	38.85 (12.12)	7.9098e-06	2.31	(1.63-3.41)	32.19 (8.43)	41.27 (12.95)	0.00803268	2.43	(1.31-4.98)	Replicated	0.85 (0.16)	2.066e-07	2.34	(1.70-3.23)
A4F	50.12 (10.56)	58.04 (14.54)	0.000190137	1.93	(1.38-2.76)	44.87 (10.26)	56.44 (15.84)	0.00641766	2.54	(1.36-5.32)	Replicated	0.71 (0.16)	4.997e-06	2.04	(1.50-2.78)
A3Fa	0.79 (0.33)	1.4 (0.96)	7.60646e-07	5.15	(2.82-10.41)	0.99 (0.32)	1.77 (1.14)	0.00410389	6.16	(2.07-25.28)	Replicated	1.68 (0.29)	1.115e-08	5.35	(3.01-9.52)
A4Fa	15.1 (4.6)	20.29 (9.54)	8.53269e-05	2.3	(1.56-3.59)	14.04 (4.41)	20.76 (8.87)	0.00421363	3.05	(1.53-7.2)	Replicated	0.90 (0.19)	1.447e-06	2.45	(1.70-3.53)
A2SF	12.79 (2.24)	14.03 (3.54)	0.00930709	1.58	(1.13-2.26)	16.99 (3.96)	16.8 (3.26)	0.842003	0.95	(0.53-1.66)		0.31 (0.15)	0.03566	1.37	(1.02-1.83)
A2LF	37.11 (5.19)	42.91 (7.37)	7.53073e-07	2.79	(1.9-4.3)	40.34 (4.34)	45.14 (7.78)	0.0148635	2.34	(1.25-5.01)	Replicated	0.98 (0.18)	3.854e-08	2.67	(1.88-3.78)
A3LF	36.49 (13.15)	50.43 (16.94)	4.74617e-07	2.71	(1.87-4.09)	39.07 (10.86)	51.47 (16.67)	0.00574736	2.58	(1.38-5.42)	Replicated	0.99 (0.17)	9.323e-09	2.68	(1.91-3.75)
A4LF	52.99 (11)	62.06 (15.41)	6.40475e-05	2.05	(1.46-2.96)	47.53 (11.1)	59.4 (16.47)	0.00739571	2.47	(1.33-5.12)	Replicated	0.76 (0.16)	1.7e-06	2.13	(1.56-2.91)
A2EF	11.75 (2.23)	13.11 (3.55)	0.00473145	1.66	(1.18-2.39)	15.64 (4.13)	15.58 (3.31)	0.949679	0.98	(0.56-1.73)		0.35 (0.15)	0.01896	1.42	(1.06-1.91)
A4EF	46.71 (10.94)	54.68 (14.85)	0.000242235	1.9	(1.36-2.72)	40.73 (10.18)	52.49 (15.73)	0.00560417	2.61	(1.39-5.53)	Replicated	0.71 (0.16)	6.056e-06	2.03	(1.49-2.75)
A2B	6.8 (1.45)	6.88 (2.21)	0.785627	1.04	(0.77-1.42)	8.28 (3.68)	7.27 (1.81)	0.256089	0.63	(0.25-1.2)		-0.02 (0.14)	0.8795	0.98	(0.74-1.30)
A2F0B	2.07 (0.41)	2.11 (0.49)	0.576818	1.09	(0.81-1.49)	2.34 (2.16)	1.97 (0.41)	0.471724	0.72	(0.13-1.37)		0.04 (0.15)	0.764	1.05	(0.78-1.39)
A2FB	25.22 (3.64)	24.53 (4.97)	0.3006	0.85	(0.63-1.15)	27.27 (5.48)	24.93 (4.21)	0.104665	0.58	(0.28-1.06)		-0.23 (0.14)	0.1041	0.8	(0.60-1.05)
A2S	81.15 (2.65)	82.28 (3.73)	0.0273925	1.43	(1.05-1.99)	82.79 (2.59)	83.7 (2.68)	0.218163	1.43	(0.82-2.64)		0.36 (0.14)	0.01153	1.43	(1.08-1.89)
A3S	89.71 (1.68)	89.88 (1.86)	0.542169	1.1	(0.81-1.49)	92.34 (0.97)	92.49 (1.41)	0.64809	1.14	(0.65-2.01)		0.10 (0.14)	0.4509	1.11	(0.85-1.44)
A4S	84.6 (2.75)	83.87 (3.21)	0.116681	0.78	(0.57-1.06)	88.21 (2.72)	86.95 (3.03)	0.12085	0.63	(0.34-1.11)		-0.29 (0.14)	0.03442	0.75	(0.57-0.98)
A2F0S	90.46 (1.24)	91.37 (1.78)	0.000352883	1.9	(1.35-2.73)	91.63 (0.85)	92.01 (1.04)	0.151626	1.53	(0.87-2.81)	Only discovery set	0.58 (0.15)	0.0001459	1.79	(1.32-2.41)
A3F0S	89.98 (1.66)	89.61 (2.18)	0.212496	0.82	(0.6-1.11)	91.66 (1.41)	90.95 (1.94)	0.140676	0.64	(0.34-1.13)		-0.25 (0.14)	0.07361	0.78	(0.59-1.02)
A4F0S	44.12 (9.72)	36.56 (13.42)	0.000121517	0.51	(0.35-0.71)	50.69 (10.03)	39.61 (14.99)	0.0063579	0.39	(0.19-0.73)	Replicated	-0.73 (0.16)	3.071e-06	0.48	(0.35-0.65)
A2FS	45.04 (6.62)	48.66 (7.32)	0.00141973	1.72	(1.25-2.43)	54.44 (7.01)	56.05 (6.73)	0.39488	1.28	(0.73-2.3)		0.46 (0.15)	0.00148	1.59	(1.19-2.12)
A3FS	88.3 (3.29)	89.87 (2.17)	0.000666718	1.97	(1.36-2.98)	93.4 (1.15)	94.18 (1.43)	0.0420327	1.9	(1.06-3.7)	Replicated	0.67 (0.17)	7.412e-05	1.95	(1.40-2.71)
A4FS	40.48 (9.03)	47.32 (11.93)	0.000121969	1.99	(1.42-2.87)	37.52 (8.77)	47.33 (13.07)	0.00579221	2.58	(1.38-5.43)	Replicated	0.74 (0.16)	2.847e-06	2.1	(1.54-2.87)
A2L	3.52 (0.74)	3.17 (0.54)	0.00106759	0.54	(0.37-0.77)	5.13 (0.85)	4.77 (0.54)	0.089675	0.58	(0.29-1.04)		-0.59 (0.16)	0.0002315	0.55	(0.40-0.76)
A3L	23.91 (2.45)	22.53 (2.47)	0.000682001	0.55	(0.39-0.77)	27.65 (1.84)	26.98 (1.81)	0.192755	0.68	(0.38-1.19)	Only discovery set	-0.54 (0.15)	0.0003398	0.58	(0.44-0.78)
A4L	43.91 (3.7)	41.98 (3.49)	0.00105825	0.57	(0.4-0.79)	47.22 (3.51)	46.69 (3.07)	0.559339	0.85	(0.48-1.47)		-0.45 (0.15)	0.001933	0.63	(0.48-0.85)
A2F0L	2.73 (0.67)	2.28 (0.53)	2.71743e-05	0.38	(0.24-0.58)	3.84 (0.64)	3.29 (0.6)	0.00649213	0.36	(0.16-0.7)	Replicated	-0.97 (0.19)	5.742e-07	0.38	(0.26-0.55)
A3F0L	21.58 (3.11)	17.95 (4.22)	2.7717e-07	0.32	(0.2-0.49)	24.76 (2.67)	22.01 (3.75)	0.00850455	0.38	(0.17-0.73)	Replicated	-1.08 (0.19)	8.342e-09	0.34	(0.23-0.49)
A4F0L	19.54 (5.18)	15.06 (6.76)	1.62574e-05	0.45	(0.31-0.64)	23.93 (6.03)	18.07 (7.97)	0.00836402	0.41	(0.2-0.76)	Replicated	-0.81 (0.16)	4.499e-07	0.44	(0.32-0.61)
A2FL	6.8 (1.88)	6.83 (1.99)	0.911059	1.02	(0.75-1.38)	9.66 (2.6)	9.95 (2.14)	0.652466	1.14	(0.65-2.01)		0.04 (0.14)	0.7536	1.04	(0.80-1.36)
A3FL	28.55 (2.37)	28.82 (1.91)	0.422928	1.13	(0.84-1.54)	33.41 (0.92)	33.36 (1.08)	0.841398	0.95	(0.54-1.65)		0.08 (0.14)	0.5455	1.09	(0.83-1.42)
A4FL	24.36 (5.27)	26.92 (6.47)	0.00699056	1.57	(1.14-2.2)	23.29 (5.34)	28.62 (7.64)	0.00938569	2.37	(1.29-4.83)	Only replication set	0.53 (0.15)	0.0003486	1.7	(1.27-2.28)
A2E	77.63 (2.54)	79.11 (3.67)	0.00382012	1.63	(1.18-2.31)	77.66 (2.37)	78.92 (2.63)	0.0795432	1.7	(0.96-3.2)		0.50 (0.15)	0.0007231	1.65	(1.23-2.21)
A3E	65.8 (1.52)	67.35 (1.97)	1.5503e-06	2.7	(1.84-4.16)	64.69 (1.4)	65.51 (1.37)	0.0452684	1.87	(1.04-3.6)	Replicated	0.88 (0.17)	3.219e-07	2.41	(1.72-3.38)
A4E	40.7 (2.03)	41.89 (2.65)	0.00184016	1.71	(1.24-2.44)	40.99 (1.99)	40.25 (2.29)	0.216848	0.7	(0.38-1.22)		0.30 (0.15)	0.04029	1.36	(1.01-1.81)
A2F0E	87.73 (1.42)	89.09 (2.01)	7.69489e-06	2.42	(1.68-3.65)	87.79 (1)	88.72 (1.34)	0.0133217	2.48	(1.29-5.57)	Replicated	0.89 (0.17)	3.184e-07	2.44	(1.73-3.43)
A3F0E	68.4 (2.18)	71.66 (3.77)	9.94757e-08	3.78	(2.4-6.42)	66.9 (1.88)	68.93 (2.63)	0.00655782	2.9	(1.45-6.87)	Replicated	1.25 (0.21)	2.622e-09	3.5	(2.32-5.30)
A4F0E	24.58 (5.17)	21.5 (6.96)	0.00193244	0.59	(0.42-0.82)	26.76 (4.69)	21.54 (7.25)	0.00692035	0.4	(0.19-0.74)	Only replication set	-0.60 (0.15)	6.945e-05	0.55	(0.41-0.74)
A2FE	38.24 (5.71)	41.83 (6.17)	0.00027137	1.88	(1.36-2.69)	44.78 (6.92)	46.1 (5.86)	0.453785	1.24	(0.71-2.22)	Only discovery set	0.52 (0.15)	0.0004684	1.68	(1.26-2.25)
A3FE	59.75 (1.44)	61.05 (0.96)	6.35201e-09	5.78	(3.32-10.91)	59.99 (0.86)	60.82 (1.16)	0.00959634	2.45	(1.31-5.2)	Replicated	1.38 (0.23)	1.203e-09	3.99	(2.55-6.24)
A4FE	16.11 (3.97)	20.4 (5.79)	1.53254e-06	2.56	(1.78-3.84)	14.24 (3.51)	18.71 (5.58)	0.00364949	2.88	(1.5-6.39)	Replicated	0.97 (0.17)	2.019e-08	2.63	(1.88-3.69)

## Sheet: S4 - Individual glycans
Table S-4:
Associations of total serum N-glycome with pancreatic cancer (PDAC) determined on normalized data with logistic regression. Oddsratios and corresponding confidence intervals (95%) were calculated. P-values for the discovery cohort were considered significant when being below 5.95×10-4 (green), which threshold was determined with Bonferroni correction. For the replication cohort no multiple testin…
	Association of TPNG with pancreatic cancer (discovery cohort)					Association of TPNG with pancreatic cancer (validation cohort)					Replication of significant associations	Meta analysis
Glycans	mean of relative intensity (SD) %		p values	odds ratio	confidence interval	mean of relative intensity (SD) %		p values	odds ratio	confidence interval		B (SE)	meta p-values	odds ratio	confidence interval		Discovery / replication with significance threshold below or equal to 0.05 with multiple testing correction and Bonferoni 5%
	Controls	Cases	Cases / Controls	Cases / Controls	Cases / Controls	Controls	Cases	Cases / Controls	Cases / Controls	Cases / Controls	Controls / Cases	Cases / Controls	Cases / Controls	Cases / Controls	Cases / Controls		p value significance	0.05
H3N3	0.04 (0.01)	0.04 (0.01)	0.248857	0.83	(0.6-1.13)	0.05 (0.01)	0.05 (0.02)	0.885435	0.96	(0.55-1.67)		-0.15 (0.14)	0.2826	0.86	(0.66-1.13)		Number of tests	84
H5N2	0.25 (0.05)	0.26 (0.1)	0.592877	1.09	(0.8-1.53)	0.19 (0.06)	0.19 (0.06)	0.60069	0.86	(0.49-1.5)		0.03 (0.14)	0.8341	1.03	(0.79-1.35)		Corrected significance treshold cohorts (Bonferoni 5%) discovery cohort	0.000595238
H3N3F1	0.05 (0.01)	0.05 (0.02)	0.751645	0.95	(0.69-1.3)	0.05 (0.02)	0.05 (0.02)	0.392101	0.78	(0.44-1.36)		-0.09 (0.14)	0.4926	0.91	(0.70-1.19)		Significant results in discovery cohort	31
H4N3	0.09 (0.02)	0.08 (0.02)	0.00166575	0.56	(0.38-0.79)	0.09 (0.02)	0.08 (0.03)	0.308294	0.75	(0.42-1.3)		-0.49 (0.15)	0.001391	0.61	(0.45-0.83)		Significance treshold validation cohort	0.05
H3N4	0.05 (0.02)	0.05 (0.02)	0.131091	0.79	(0.57-1.07)	0.06 (0.03)	0.06 (0.03)	0.812928	0.94	(0.53-1.63)		-0.20 (0.14)	0.1525	0.82	(0.63-1.08)		Significant derived traits in validation cohort	24
H6N2	0.35 (0.08)	0.41 (0.13)	0.00231169	1.76	(1.24-2.57)	0.22 (0.05)	0.23 (0.05)	0.293364	1.35	(0.78-2.42)		0.49 (0.16)	0.00175	1.63	(1.20-2.20)		Replicated findings	21
H4N3F1	0.05 (0.01)	0.04 (0.02)	0.0459529	0.72	(0.51-0.98)	0.05 (0.02)	0.05 (0.01)	0.202992	0.69	(0.37-1.2)		-0.34 (0.14)	0.01812	0.71	(0.54-0.94)
H3N3E1	0.29 (0.04)	0.29 (0.04)	0.409019	0.88	(0.64-1.19)	0.46 (0.08)	0.44 (0.07)	0.364881	0.77	(0.43-1.34)		-0.16 (0.14)	0.2467	0.85	(0.65-1.12)
H5N3	0.05 (0.01)	0.05 (0.02)	0.146305	0.79	(0.58-1.08)	0.05 (0.01)	0.04 (0.01)	0.0758631	0.58	(0.31-1.03)		-0.30 (0.14)	0.03523	0.74	(0.56-0.98)
H3N4F1	1.24 (0.59)	1.39 (0.87)	0.184025	1.24	(0.91-1.74)	1.34 (0.52)	1.3 (0.75)	0.851289	0.95	(0.54-1.65)		0.15 (0.14)	0.2923	1.16	(0.88-1.53)
H4N4	0.17 (0.06)	0.13 (0.04)	0.0001715	0.45	(0.29-0.67)	0.13 (0.04)	0.12 (0.05)	0.526927	0.83	(0.46-1.45)	Only discovery set	-0.58 (0.17)	0.0006848	0.56	(0.40-0.78)
H3N5	0.07 (0.02)	0.07 (0.03)	0.799684	1.04	(0.77-1.41)	0.05 (0.02)	0.05 (0.02)	0.81051	1.07	(0.61-1.89)		0.05 (0.13)	0.7355	1.05	(0.80-1.36)
H4N3L1	0.09 (0.02)	0.08 (0.02)	5.0768e-05	0.46	(0.3-0.65)	0.06 (0.01)	0.06 (0.01)	0.0237411	0.48	(0.24-0.87)	Replicated	-0.77 (0.17)	3.507e-06	0.46	(0.33-0.64)
H7N2	0.28 (0.07)	0.33 (0.12)	0.00531172	1.67	(1.19-2.44)	0.15 (0.03)	0.17 (0.05)	0.266628	1.39	(0.79-2.57)		0.46 (0.16)	0.003152	1.58	(1.17-2.15)
H3N3F1E1	0.08 (0.02)	0.09 (0.02)	0.220584	1.21	(0.9-1.68)	0.09 (0.02)	0.1 (0.02)	0.819608	1.07	(0.61-1.87)		0.16 (0.14)	0.2386	1.18	(0.90-1.54)
H4N3E1	1.34 (0.14)	1.29 (0.18)	0.0437736	0.72	(0.52-0.98)	1.14 (0.15)	1.1 (0.15)	0.415552	0.79	(0.44-1.38)		-0.30 (0.14)	0.0311	0.74	(0.56-0.97)
H6N3	0.13 (0.04)	0.13 (0.06)	0.863777	1.03	(0.76-1.4)	0.1 (0.02)	0.09 (0.04)	0.470824	0.81	(0.45-1.42)		-0.03 (0.14)	0.85	0.97	(0.75-1.27)
H4N4F1	2.39 (0.8)	2.07 (0.87)	0.0147949	0.67	(0.49-0.92)	2.13 (0.96)	1.85 (0.77)	0.257868	0.7	(0.35-1.24)		-0.39 (0.14)	0.007256	0.68	(0.51-0.90)
H5N4	0.31 (0.08)	0.26 (0.06)	1.55941e-06	0.35	(0.22-0.52)	0.22 (0.03)	0.2 (0.05)	0.0826435	0.57	(0.28-1.03)	Only discovery set	-0.90 (0.18)	7.369e-07	0.41	(0.28-0.58)
H3N5F1	0.47 (0.15)	0.47 (0.28)	0.915579	1.02	(0.74-1.4)	0.52 (0.24)	0.44 (0.2)	0.239392	0.67	(0.31-1.21)		-0.05 (0.14)	0.6987	0.95	(0.72-1.25)
H3N3F2L1	0.14 (0.03)	0.14 (0.03)	0.302421	0.85	(0.62-1.15)	0.11 (0.02)	0.1 (0.03)	0.92296	0.97	(0.56-1.7)		-0.13 (0.14)	0.3433	0.88	(0.67-1.15)
H4N5	0.15 (0.05)	0.14 (0.05)	0.0516658	0.73	(0.53-1)	0.11 (0.03)	0.1 (0.04)	0.534878	0.84	(0.47-1.46)		-0.28 (0.14)	0.04568	0.76	(0.57-0.99)
H5N3L1	0.07 (0.02)	0.06 (0.02)	0.000868495	0.48	(0.3-0.72)	0.04 (0.01)	0.03 (0.01)	0.00083649	0.18	(0.06-0.43)	Only replication set	-0.89 (0.20)	1.138e-05	0.41	(0.27-0.61)
H8N2	0.55 (0.13)	0.62 (0.2)	0.0257758	1.45	(1.06-2.05)	0.31 (0.06)	0.33 (0.07)	0.372858	1.29	(0.74-2.31)		0.34 (0.14)	0.0176	1.41	(1.06-1.87)
H4N3F1E1	0.16 (0.03)	0.17 (0.06)	0.0117859	1.71	(1.16-2.65)	0.15 (0.04)	0.14 (0.03)	0.382156	0.78	(0.43-1.35)		0.26 (0.17)	0.1317	1.29	(0.93-1.81)
H4N4L1	0.03 (0.01)	0.02 (0.01)	7.58385e-05	0.45	(0.3-0.66)	0.04 (0.01)	0.03 (0.01)	0.0471668	0.53	(0.27-0.96)	Replicated	-0.75 (0.17)	1.053e-05	0.47	(0.34-0.66)
H5N3E1	0.41 (0.09)	0.44 (0.12)	0.0759647	1.33	(0.98-1.85)	0.28 (0.06)	0.3 (0.09)	0.424283	1.26	(0.72-2.25)		0.27 (0.14)	0.05263	1.31	(1.00-1.73)
H5N4F1	1.53 (0.55)	1.18 (0.54)	0.000157057	0.51	(0.35-0.71)	1 (0.43)	0.85 (0.28)	0.134416	0.64	(0.34-1.12)	Only discovery set	-0.62 (0.15)	5.99e-05	0.54	(0.40-0.73)
H4N4E1	0.78 (0.12)	0.68 (0.11)	1.65192e-06	0.38	(0.25-0.55)	0.62 (0.07)	0.56 (0.09)	0.0156315	0.45	(0.22-0.82)	Replicated	-0.92 (0.17)	8.76e-08	0.4	(0.28-0.56)
H4N5F1	0.82 (0.26)	0.7 (0.29)	0.00401031	0.6	(0.42-0.84)	0.67 (0.23)	0.56 (0.16)	0.0574238	0.54	(0.26-0.97)		-0.53 (0.15)	0.000596	0.59	(0.44-0.80)
H4N3F2L1	0.23 (0.05)	0.23 (0.06)	0.739342	0.95	(0.7-1.29)	0.12 (0.03)	0.12 (0.03)	0.810213	1.07	(0.61-1.88)		-0.02 (0.14)	0.8603	0.98	(0.75-1.27)
H5N5	0.09 (0.02)	0.08 (0.02)	0.00116127	0.57	(0.4-0.79)	0.05 (0.02)	0.05 (0.01)	0.180597	0.67	(0.36-1.18)		-0.52 (0.15)	0.000495	0.6	(0.45-0.80)
H9N2	0.95 (0.26)	0.99 (0.34)	0.451732	1.12	(0.83-1.54)	0.5 (0.12)	0.51 (0.12)	0.920346	1.03	(0.59-1.8)		0.10 (0.14)	0.4798	1.1	(0.84-1.44)
H5N4L1	0.31 (0.07)	0.23 (0.06)	4.03027e-09	0.17	(0.09-0.3)	0.33 (0.06)	0.27 (0.06)	0.00780853	0.38	(0.17-0.73)	Replicated	-1.44 (0.23)	4.415e-10	0.24	(0.15-0.37)
H6N3E1	0.21 (0.06)	0.25 (0.1)	0.00478713	1.74	(1.22-2.63)	0.17 (0.04)	0.19 (0.09)	0.325305	1.34	(0.76-2.54)		0.47 (0.16)	0.003793	1.61	(1.17-2.21)
H5N4F2	0.08 (0.02)	0.07 (0.02)	0.000492964	0.53	(0.37-0.75)	0.05 (0.01)	0.04 (0.01)	0.0595972	0.55	(0.28-0.99)	Only discovery set	-0.62 (0.16)	7.484e-05	0.54	(0.40-0.73)
H4N4F1E1	0.3 (0.07)	0.33 (0.1)	0.0438747	1.38	(1.01-1.9)	0.31 (0.1)	0.32 (0.15)	0.8466	1.06	(0.6-1.9)		0.26 (0.14)	0.06446	1.29	(0.98-1.69)
H5N4E1	8.19 (1.28)	6.97 (1.72)	4.20949e-06	0.4	(0.27-0.58)	6.26 (1.06)	5.81 (1.22)	0.161853	0.66	(0.36-1.16)	Only discovery set	-0.75 (0.16)	4.369e-06	0.47	(0.34-0.65)
H5N5F1	0.24 (0.06)	0.22 (0.08)	0.0157169	0.66	(0.47-0.91)	0.22 (0.05)	0.2 (0.06)	0.200548	0.68	(0.37-1.2)		-0.40 (0.15)	0.006291	0.67	(0.50-0.89)
H5N4F1L1	0.65 (0.08)	0.58 (0.07)	7.99164e-07	0.32	(0.2-0.49)	0.68 (0.08)	0.61 (0.07)	0.00590208	0.36	(0.16-0.69)	Replicated	-1.11 (0.20)	1.638e-08	0.33	(0.22-0.48)
H5N4F1E1	1.83 (0.45)	1.82 (0.56)	0.855015	0.97	(0.72-1.32)	1.62 (0.48)	1.56 (0.37)	0.624455	0.87	(0.49-1.51)		-0.05 (0.14)	0.693	0.95	(0.73-1.24)
H4N5F1E1	0.14 (0.04)	0.17 (0.11)	0.0228623	1.76	(1.14-2.96)	0.14 (0.04)	0.14 (0.05)	0.93853	1.02	(0.58-1.79)		0.33 (0.19)	0.07916	1.39	(0.96-1.99)
H5N5E1	0.35 (0.1)	0.3 (0.09)	0.000929911	0.57	(0.4-0.78)	0.31 (0.2)	0.25 (0.08)	0.283672	0.55	(0.15-1.18)		-0.57 (0.16)	0.0005016	0.56	(0.41-0.78)
H5N4L2	0.11 (0.03)	0.09 (0.02)	1.83845e-05	0.38	(0.24-0.58)	0.19 (0.04)	0.16 (0.03)	0.00238387	0.29	(0.12-0.6)	Replicated	-1.04 (0.20)	1.772e-07	0.36	(0.24-0.52)
H3N4F2L1E1	0.07 (0.02)	0.07 (0.02)	0.120525	1.28	(0.94-1.75)	0.05 (0.01)	0.05 (0.02)	0.241794	1.41	(0.81-2.59)		0.27 (0.14)	0.05458	1.31	(0.99-1.71)
H5N5E1Ac1	0.21 (0.02)	0.2 (0.02)	0.0585397	0.73	(0.53-1)	0.29 (0.05)	0.28 (0.05)	0.556139	0.85	(0.48-1.47)		-0.27 (0.14)	0.05333	0.76	(0.58-1.00)
H5N4L1E1	2.58 (0.65)	2 (0.49)	1.55054e-07	0.25	(0.15-0.41)	3.34 (0.65)	2.76 (0.6)	0.00620862	0.33	(0.13-0.67)	Replicated	-1.29 (0.22)	3.848e-09	0.27	(0.18-0.42)
H5N4E2	47.04 (3.57)	45.75 (4.53)	0.0444878	0.72	(0.51-0.98)	41.9 (2.67)	41.29 (3.12)	0.445503	0.8	(0.45-1.4)		-0.30 (0.14)	0.03384	0.74	(0.56-0.98)
H5N5F1E1	0.76 (0.25)	0.85 (0.51)	0.187725	1.26	(0.91-1.82)	0.93 (0.47)	0.8 (0.26)	0.231873	0.67	(0.31-1.21)		0.10 (0.15)	0.5288	1.1	(0.81-1.49)
H6N5E1	0.66 (0.15)	0.72 (0.17)	0.030699	1.43	(1.05-2.02)	0.8 (0.16)	0.81 (0.16)	0.797706	1.07	(0.62-1.89)		0.29 (0.14)	0.0468	1.33	(1.00-1.76)
H5N4F1L2	0.23 (0.08)	0.18 (0.07)	5.35692e-05	0.45	(0.3-0.65)	0.46 (0.12)	0.37 (0.08)	0.00797481	0.37	(0.16-0.72)	Replicated	-0.84 (0.18)	1.496e-06	0.43	(0.30-0.61)
H5N4F1L1E1	0.87 (0.26)	0.97 (0.33)	0.0319625	1.45	(1.05-2.07)	1.47 (0.34)	1.61 (0.39)	0.156996	1.52	(0.87-2.81)		0.38 (0.15)	0.01028	1.47	(1.09-1.97)
H5N5L2	0.08 (0.02)	0.08 (0.02)	0.682136	1.07	(0.79-1.45)	0.04 (0.02)	0.03 (0.01)	0.0404984	0.5	(0.25-0.93)	Only replication set	-0.07 (0.14)	0.6264	0.93	(0.71-1.23)
H5N4F1E2	2.41 (0.58)	2.8 (0.72)	0.000303519	1.9	(1.36-2.73)	3.11 (0.92)	3.14 (0.87)	0.918634	1.03	(0.59-1.8)	Only discovery set	0.47 (0.15)	0.001884	1.59	(1.19-2.14)
H6N5F1E1	0.3 (0.05)	0.33 (0.07)	0.00142654	1.79	(1.27-2.61)	0.26 (0.03)	0.28 (0.08)	0.316511	1.35	(0.77-2.59)		0.51 (0.16)	0.001179	1.66	(1.22-2.25)
H5N5E2	0.29 (0.06)	0.31 (0.06)	0.00332549	1.63	(1.19-2.29)	0.39 (0.82)	0.25 (0.06)	0.499462	0.69	(-1.36)		0.42 (0.16)	0.00896	1.52	(1.11-2.08)
H6N5L1E1	0.86 (0.2)	0.8 (0.25)	0.090519	0.77	(0.56-1.04)	1.07 (0.25)	1.01 (0.28)	0.369387	0.77	(0.43-1.34)		-0.26 (0.14)	0.0554	0.77	(0.59-1.01)
H5N5F1E2	1.49 (0.57)	1.41 (0.69)	0.361309	0.87	(0.64-1.17)	2.24 (1.59)	1.81 (0.87)	0.260476	0.66	(0.28-1.22)		-0.18 (0.14)	0.2002	0.83	(0.63-1.10)
H6N5E2	0.98 (0.25)	1.05 (0.3)	0.1356	1.27	(0.93-1.74)	0.85 (0.24)	0.88 (0.23)	0.606011	1.16	(0.67-2.04)		0.21 (0.14)	0.1203	1.24	(0.95-1.62)
H6N5F1L1E1	0.27 (0.11)	0.38 (0.16)	4.38021e-06	2.9	(1.89-4.7)	0.4 (0.13)	0.54 (0.18)	0.0058631	2.69	(1.41-5.87)	Replicated	1.04 (0.19)	8.663e-08	2.83	(1.94-4.15)
H6N5F1E2	0.63 (0.24)	0.96 (0.41)	4.62119e-07	3.55	(2.24-6.03)	0.36 (0.11)	0.47 (0.21)	0.0368691	2.13	(1.12-4.73)	Replicated	1.10 (0.21)	9.755e-08	3	(2.00-4.50)
H7N6F1E1	0.07 (0.05)	0.1 (0.05)	0.00195824	1.97	(1.33-3.12)	0.04 (0.02)	0.05 (0.04)	0.0884775	1.91	(1-4.55)		0.67 (0.19)	0.0004101	1.95	(1.35-2.83)
H6N5L2E1	0.59 (0.27)	0.46 (0.25)	0.00182444	0.58	(0.4-0.8)	1.04 (0.3)	0.86 (0.38)	0.0689434	0.57	(0.3-1.02)		-0.55 (0.15)	0.0003072	0.57	(0.43-0.78)
H6N5L1E2	5.11 (1.91)	4.41 (2.26)	0.0320529	0.71	(0.51-0.97)	7.5 (2)	6.53 (3.2)	0.197189	0.68	(0.37-1.2)		-0.35 (0.14)	0.01246	0.7	(0.53-0.93)
H6N5E3	2.63 (0.58)	3.47 (0.8)	7.0619e-09	4.43	(2.77-7.64)	3.01 (0.7)	3.49 (0.8)	0.0334471	1.98	(1.09-3.92)	Replicated	1.17 (0.20)	5.008e-09	3.23	(2.18-4.79)
H7N6E2	0.14 (0.05)	0.2 (0.08)	8.00029e-08	3.83	(2.42-6.46)	0.13 (0.05)	0.18 (0.08)	0.0365584	1.97	(1.09-3.96)	Replicated	1.10 (0.20)	3.235e-08	2.99	(2.03-4.41)
H6N5F1L2E1	0.34 (0.13)	0.39 (0.14)	0.0132778	1.56	(1.12-2.25)	0.65 (0.17)	0.74 (0.2)	0.0945804	1.7	(0.95-3.35)		0.46 (0.16)	0.002901	1.59	(1.17-2.16)
H6N5F1L1E2	2.99 (1.38)	4.54 (1.76)	3.04983e-07	3.43	(2.21-5.7)	4.83 (1.55)	6.96 (2.61)	0.00338824	3.23	(1.59-7.82)	Replicated	1.22 (0.21)	3.678e-09	3.38	(2.25-5.06)
H6N5F2L1E2	0.12 (0.07)	0.25 (0.19)	1.19676e-07	6.55	(3.44-13.91)	0.21 (0.07)	0.41 (0.27)	0.00346559	7.63	(2.39-37.52)	Replicated	1.91 (0.32)	1.501e-09	6.76	(3.64-12.57)
H7N6F2L2	0.14 (0.07)	0.28 (0.19)	4.70331e-08	6.36	(3.43-13)	0.22 (0.07)	0.42 (0.27)	0.00379346	7.26	(2.31-34.94)	Replicated	1.88 (0.30)	6.433e-10	6.53	(3.60-11.84)
H7N6L1E2	0.22 (0.08)	0.29 (0.14)	0.000313895	1.97	(1.39-2.91)	0.29 (0.09)	0.33 (0.14)	0.186745	1.48	(0.84-2.75)	Only discovery set	0.60 (0.16)	0.000177	1.81	(1.33-2.48)
H7N6F1L2E1	0.1 (0.05)	0.16 (0.09)	6.23292e-08	5.2	(2.97-9.82)	0.16 (0.06)	0.27 (0.16)	0.00211325	5.9	(2.12-20.64)	Replicated	1.68 (0.27)	4.939e-10	5.35	(3.15-9.06)
H7N6F1L1E2	0.16 (0.06)	0.32 (0.13)	3.63259e-10	9.35	(4.93-20.06)	0.14 (0.05)	0.26 (0.18)	0.00533035	6.94	(2.17-32.91)	Replicated	2.17 (0.32)	7.396e-12	8.79	(4.72-16.36)
H7N6L3E1	0.24 (0.14)	0.24 (0.2)	0.810329	1.04	(0.77-1.42)	0.47 (0.22)	0.43 (0.27)	0.527702	0.84	(0.46-1.45)		-0.01 (0.14)	0.929	0.99	(0.76-1.29)
H7N6F2L2E1	0.07 (0.04)	0.1 (0.11)	0.00499839	2.24	(1.34-4.08)	0.05 (0.03)	0.13 (0.12)	0.00720368	9.23	(2.37-62.07)	Only replication set	0.96 (0.27)	0.0004118	2.6	(1.53-4.43)
H7N6L2E2	0.35 (0.15)	0.41 (0.27)	0.0767548	1.34	(0.98-1.9)	0.6 (0.22)	0.62 (0.32)	0.749725	1.09	(0.63-1.94)		0.24 (0.14)	0.09216	1.27	(0.96-1.69)
H8N7L2E1	0.13 (0.05)	0.19 (0.1)	6.0683e-06	2.87	(1.87-4.67)	0.19 (0.06)	0.24 (0.11)	0.0573401	1.87	(1.03-3.78)	Only discovery set	0.91 (0.19)	1.672e-06	2.48	(1.71-3.60)
H7N6L1E3	0.11 (0.04)	0.18 (0.1)	8.50707e-07	3.45	(2.18-5.85)	0.19 (0.06)	0.24 (0.1)	0.0817175	1.75	(0.97-3.46)	Only discovery set	0.98 (0.20)	7.556e-07	2.66	(1.80-3.92)
H7N6E4	0.04 (0.02)	0.07 (0.03)	8.83593e-06	2.48	(1.7-3.8)	0.08 (0.03)	0.07 (0.03)	0.643991	0.88	(0.5-1.53)	Only discovery set	0.55 (0.17)	0.0008865	1.73	(1.25-2.40)
H7N6F1L3E1	0.23 (0.1)	0.26 (0.16)	0.165515	1.27	(0.93-1.85)	0.3 (0.11)	0.4 (0.22)	0.0558118	2.12	(1.08-5.14)		0.33 (0.16)	0.04098	1.39	(1.01-1.89)
H7N6F1L2E2	0.15 (0.08)	0.3 (0.16)	4.05879e-09	7.65	(4.1-16.01)	0.28 (0.08)	0.49 (0.25)	0.0015286	7.67	(2.58-33.11)	Replicated	2.04 (0.30)	2.369e-11	7.65	(4.21-13.90)
H7N6F1L1E3	0.04 (0.03)	0.14 (0.1)	5.27173e-08	30.52	(10.1-118.62)	0.06 (0.02)	0.16 (0.13)	0.0018256	40.3	(5.72-647.8)	Replicated	3.48 (0.56)	3.656e-10	32.44	(10.93-96.28)
H7N6F2L3E1	0.07 (0.05)	0.13 (0.17)	5.4365e-06	9.49	(3.84-26.77)	0.09 (0.05)	0.2 (0.15)	0.00325225	8.29	(2.39-40.68)	Replicated	2.21 (0.41)	6.158e-08	9.08	(4.09-20.19)
H7N6F2L2E2	0.05 (0.05)	0.21 (0.23)	6.16427e-07	32.47	(9.68-151.67)	0.06 (0.04)	0.23 (0.22)	0.00366533	37.91	(4.85-649.56)	Replicated	3.52 (0.61)	7.935e-09	33.69	(0.20-111.26)
